# Supplementary material for: Bioprospection of Tenellins Produced by the Entomopathogenic Fungus Beauveria neobassiana
Source: J Fungi (Basel). 2024 Jan 15;10(1):69. doi: 10.3390/jof10010069 (PMC10821025; doi:10.3390/jof10010069)
Supplement: Supplementary file 1 [file jof-10-00069-s001.zip]

Archive with 1 entries (1 files):
- jof-2746122-supplementary.pdf
